# Supplementary material for: Multi-Locus Sequencing Reveals Putative Novel Anaplasmataceae Agents, ‘Candidatus Ehrlichia dumleri’ and Anaplasma sp., in Ring-Tailed Coatis (Carnivora: Nasua nasua) from Urban Forested Fragments at Midwestern Brazil
Source: Microorganisms. 2022 Nov 30;10(12):2379. doi: 10.3390/microorganisms10122379 (PMC9784859; doi:10.3390/microorganisms10122379)
Supplement: Supplementary file 1 [file microorganisms-10-02379-s001.zip]

Archive with 1 entries (1 files):
- microorganisms-1977754-supplementary.pdf
